# Supplementary material for: An improved two-stage label propagation algorithm based on LeaderRank
Source: PeerJ Comput Sci. 2022 May 18;8:e981. doi: 10.7717/peerj-cs.981 (PMC9454888; doi:10.7717/peerj-cs.981)
Supplement: Supplemental Information 1 [file peerj-cs-08-981-s001.java]

package one;


import java.util.ArrayList;
import java.util.List;
import java.util.Random;
import java.util.Arrays;

/**
 * ÊµÏÖÁËËã·¨µÄ¹ý³Ì ÕûÌåµÄ¹ý³ÌÊÇËæ»úÑ¡È¡Ò»¸ö½ÚµãÎª³õÊ¼½Úµã£¬Èç¹û´¦ÀíÍêÁËÒÔºó£¬ÔÙÔÚÊ£ÏÂµÄÀïÃæËæ»úÑ¡È¡Ò»¸ö½ÚµãÎª³õÊ¼½Úµã
 * first½«³õÊ¼½ÚµãºÍÓëËüÓÐ×î´óÏàËÆ¶ÈµÄ½Úµã½øÐÐºÏ²¢
 * °´pc´ÓÐ¡µ½´ó 
 */
public class Merge {

	@SuppressWarnings("unchecked")
	public Merge(float[][] matrix) {
		visited = new boolean[matrix.length];
		for (int i = 0; i < matrix.length; i++) {
			com.add(i, new ArrayList<Integer>()); // ³õÊ¼»¯¼¯ºÏÊý×é
			com.get(i).add(i); // Êý×éµÄµÚÒ»¸ö½ÚµãÊÇ×Ô¼º±¾Éí
			visited[i] = false; // ¼ÇÂ¼¸Ã½ÚµãÓÐÃ»ÓÐ±»´¦Àí¹ý
		}
	}

	// ÒÑÖªÒ»¸ö½Úµã£¬½«ËüµÄÏàËÆ¶È×î´óµÄ½Úµã¼ÓÈë
	// ±ÈÈç½Úµã0,×î´óÏàËÆ¶ÈµÄ½ÚµãÎª1,Ôò½«1ËùÔÚÉçÇøºÍ0ËùÔÚÉçÇøºÏ²¢
	// nodeÎªµ±Ç°ÉçÇø
	@SuppressWarnings({ "rawtypes", "unchecked" })
	public void first(int node, List<List> similarity) {
		int sim_max = 0;
		visited[node] = true;
		Random rand = new Random();
		int x = rand.nextInt(similarity.get(node).size()); //Ëæ»úÑ¡È¡Ò»¸öÓënodeÏàËÆ¶È×î´óµÄ½Úµã
		sim_max = (Integer) similarity.get(node).get(x); // ÏàËÆ¶È×î´óµÄ½Úµã
//		System.out.printf("%d %d\n", node, sim_max);

		// "°üº¬"×î´ó½ÚµãµÄÉçÇøÓëÄ¿±ê½ÚµãºÏ²¢
		for (int j = 0; j < com_back.size(); j++) {
			//×¢×¢£º¿¼ÂÇÁ½¸ö½ÚµãÒÑ¾­ºÏ²¢µÄÇé¿ö
//			System.out.println("----" + com_back.size());
			if(j != node && com.get(j).contains(sim_max) && !com.get(j).contains(node)){
//				System.out.println("====" + com.get(j));
				//±éÀú²éÕÒnode½áµãËùÔÚÊý×éµÄÏÂ±ê
				int index = 0;
				for (int m = 0; m < com_back.size(); m ++)
					for (int n = 0; n < com_back.get(m).size(); n ++ )
						if (com_back.get(m).get(n).equals(node))
							index = m;
				//2021/4/28ÈÕÐÞ¸Ä
//				System.out.println("ÏàËÆ¶È×î´óµãµÄ±êÇ©(ÏÂ±ê)" + j);
//				com.get(j).add(node);
//				remove(com.get(index), node);	
				
				com.get(j).addAll(com.get(index));
				com.get(index).clear();
				
//				com.get(index).addAll(com.get(j));
//				com.get(j).clear();
			}
		}
//		System.out.println("=====" + com);
	}

	public static void remove(List list, int node) {
		for(int i=0;i<list.size();i++) {
			if(list.get(i).equals(node)) {
				list.remove(i);
				i--;
			}
		}
	}


	//¼ÆËãPCÖµ
	public float[] calculate_PC(float[][] matrix, List<List> com) {
		sim_matrix = new SimilarityMatrix(matrix);
		degree = new int[matrix.length];
		
		
		degree_Com = new int[matrix.length][matrix.length];
		pc = new float[matrix.length];
		
		for (int i = 0; i < matrix.length; i ++ ) {
			degree[i] = sim_matrix.getDegree(matrix, i);
			for (int j = 0; j < com.size(); j ++ ) {
				for (int r = 0; r < com.get(j).size(); r ++ ) {
					if (matrix[i][(int) com.get(j).get(r)] != 0)
						degree_Com[i][j] += 1;
			//		System.out.println(degree_Com[i][j]);
				}	
				pc[i] += Math.pow((float)degree_Com[i][j] / degree[i], 2);
			//	System.out.println("****" + pc[i]);
			}
			pc[i] = 1 - pc[i];
		}	
//		for (int i = 0; i < pc.length; i ++ ) {
//			System.out.println("pc" + i + ": " +pc[i]);
//		}
		return pc;	
	}
	
	//ÅÐ¶ÏlistÊý×éÊÇ·ñÏàÍ¬
	private boolean getDiffrent(List<List> list1, List<List> list2) {
        if (list1.size() != list2.size()) {
            return false;
        }
        for (int i = 0; i < list1.size(); i ++ ) {
        	if (list1.get(i).size() != list2.get(i).size()) 
        		return false;
        	if (list1.get(i).get(0) != list2.get(i).get(0))
        		return false;
        }
        return true;
    }	

	// ºÏ²¢ÉçÇø¹ý³Ì
	@SuppressWarnings({ "rawtypes" })
	public List<List> merge(float[][] matrix, List<List> similarity) {
		//¼ÇÂ¼ÉçÇøÊÇ·ñ·¢Éú±ä»¯
//		System.out.println("×î³õÉçÇø£º" + com);
		do {
			//¼ÆËãpcÖµ 
			com_back.clear();
			//com_back = new ArrayList<List>(com);
			//×¢£º²»ÄÜÓÃcom_back = com,Î´¸³ÖµÇ°com_backÒ²»áËæcomµÄ±ä»¯¶ø±ä»¯£¬Ó¦Éî¿½±´  
			for (int k = 0; k < com.size(); ++k) {
				List list1 = new ArrayList(com.get(k));
				com_back.add(list1);
			}
			//----------------------------------------------------
			
			
				float[] pc = calculate_PC(matrix, com_back);
				boolean[] st = new boolean[pc.length];
				int index = 0;
				for (int k = 0; k < pc.length; k ++ ) {	
					float min = 1;  //pcÖµ²»»á³¬¹ý1
					for (int i = 0; i < pc.length; i ++ ) {
						if (pc[i] <= min && !st[i]) {
							min = pc[i];
							index = i;
						}
					}
					//Ã¿´ÎÕÒ³öpcÖµ×îÐ¡µÄ½áµã
//					System.out.println("pcÖµ×îÐ¡µÄÊÇ" + index);
					st[index] = true;
//					System.out.println("+++++++++ £º" + com);
//					System.out.println("--------- £º" + com_back);
					first(index, similarity);
				}
	     
			
			
			for (int i = 0; i < matrix.length; i ++ )
				visited[i] = false;
//			System.out.println("ºÏ²¢Ç°ÉçÇø £º" + com_back);
			// ´¦Àí½á¹û(¶Ôcom½øÐÐ´¦Àí)   ×¢£ºÒª·ÅÔÚÒ»´ÎºÏ²¢Ö®ºó
			com = ClearUp.clearUp(com);
//			System.out.println("µÚ"+ time + "´ÎºÏ²¢ºóµÄÉçÇø£º" + com);
			time ++;
			if (getDiffrent(com_back, com)) 
				end = false;
			else end = true;
		} while(end && time < 50);
		
		return com;
		// ¼ÆËãÄ£¿é¶È
		//float modu = UnsignedGlobalModularity.unsignedGlobalModularity(matrix, com);
		
	}

	SimilarityMatrix sim_matrix;
	int[] degree;	 //¶¨Òå½ÚµãµÄ¶ÈºÍ
	int[][] degree_Com; //½Úµãµ½ÉçÇøµÄ¶È
	float[] pc;
	@SuppressWarnings({ "rawtypes" })
	List<List> com = new ArrayList<List>();
	List<List> com_back = new ArrayList<List>();
	boolean[] visited; // ¼ÇÂ¼·ÃÎÊ
	int time = 1; //µü´ú´ÎÊý
	boolean end;
}
