# Supplementary material for: An improved two-stage label propagation algorithm based on LeaderRank
Source: PeerJ Comput Sci. 2022 May 18;8:e981. doi: 10.7717/peerj-cs.981 (PMC9454888; doi:10.7717/peerj-cs.981)
Supplement: Supplemental Information 2 [file peerj-cs-08-981-s002.java]

package two;

import java.util.ArrayList;
import java.util.Arrays;
import java.util.List;

import one.ClearUp;

/**
 * ¶Ô²»·ûºÏÈõÉçÇø¶¨ÒåµÄÉçÇø½øÐÐºÏ²¢£¬Ñ¡ÔñÓëÆäÁ¬±ßÊý×î¶àµÄÉçÇø½øÐÐºÏ²¢
 * ÈõÉçÇø¶¨Òå£ºÉçÇøÖÐËùÓÐ½ÚµãÓëÉçÇøÄÚ²¿½ÚµãµÄ¶ÈÊýÖ®ºÍ´óÓÚÉçÇøÖÐËùÓÐ½ÚµãÓëÉçÇøÍâ²¿½ÚµãÁ¬½ÓµÄ¶ÈÊýÖ®ºÍ
 */
public class Merge_Low {
	//¼ÆËãÉçÇøÄÚ²¿Á¬½Ó±ßÊý ÈõÉçÇø¶¨Òå£ºa * d(in) > d(out)£¬aÄ¬ÈÏÎª2,´Ë´¦È¡1
	public List<List> merge_low(float[][] matrix, List<List> com) {		
		do {				
			com_back = new ArrayList();
			for (int k = 0; k < com.size(); k ++) {  //½«com¸´ÖÆ¸øcom_back
				List list1 = new ArrayList(com.get(k));
				com_back.add(list1);
			}
			
			//±éÀúÃ¿¸öÉçÇø,ÅÐ¶ÏÊÇ·ñÎªÈõÉçÇø£¬Èç¹û²»ÊÇ¾Í½øÐÐºÏ²¢
			for (int i = 0; i < com_back.size(); i ++ ) {
				dout = new int[com_back.size()]; 	//³õÊ¼»¯Êý×é
				din = 0;							//Ã¿´ÎÑ­»·¶¼Òª½«ËüÖØÐÂ¸³Öµ
				d = 0;
				
				for (int j = 0; j < com_back.get(i).size(); j ++ ) {
					//¼ÆËãµÚi¸öÉçÇøµÄÄÚ¶È
					for (int k = j + 1; k < com_back.get(i).size(); k ++ ) {
						if (matrix[(int) com_back.get(i).get(j)][(int) com_back.get(i).get(k)] != 0) {
							din ++;
						}
					}
					//¼ÆËãµÚi¸öÉçÇøµÄÍâ¶È
					for (int s = 0; s < com_back.size(); s ++ ) {
						for (int t = 0; t < com_back.get(s).size(); t ++ ) {
							int x = (int) com_back.get(i).get(j);
							int y = (int) com_back.get(s).get(t);
							if (matrix[x][y] != 0 && s != i) {
								dout[s] ++;
								d ++;
							}
						}
					}
				}
				
				//ÅÐ¶ÏÈõÉçÇø
//				System.out.println(i + "µÄÄÚ¶È£º" + din);
//				System.out.println(i + "µÄÍâ¶È£º" + d);
				max_d = 0; //ÉçÇøiµÄÍâ¶È×î´óµÄÉçÇø
				if (din * 1.5 < d) {
//					System.out.println(com_back.get(i) + "ÎªÈõÉçÇø");
					int res = 0;
					for (int k = 0; k < com.size(); k ++ ) {
						if (dout[k] > res) {
							res = dout[k];
							 max_d = k;
						}
					}

//					System.out.println(com_back.get(i) + "µÄ×îÏàËÆÉçÇø" +  max_d);
					com.get(i).addAll(com.get(max_d)); //ºÏ²¢
					com.get(max_d).clear();
				}
			}
			//Ò»ÂÖºÏ²¢ºó¶ÔÉçÇø½øÐÐ´¦Àí£¬Çå³ý¿ÕÉçÇø
			com = ClearUp.clearUp(com);
//			System.out.println("ºÏ²¢Ç°ÉçÇø£º" + com_back);
//			System.out.println("ºÏ²¢ºóµÄÉçÇø£º" + com);			
		} while (com_back.size() != com.size());
		return com;
	}
	
	List<List> com_back = new ArrayList();  //¼ÇÂ¼ÉÏÒ»´ÎµÄÉçÇø»®·Ö
	int din; //ÄÚ¶È
	int[] dout; //´æ´¢¶ÔÆäËûÃ¿¸öÉçÇøµÄ¶È
	int d; //Ã¿¸öÉçÇøµÄÍâ¶ÈÖ®ºÍ
	int max_d; //´æ´¢ÓëÉçÇøÁ¬½Ó±ßÊý×î¶àµÄÉçÇøµÄ±àºÅ
}
